# Supplementary material for: Spatio-temporal distribution of foot and mouth disease outbreaks in Western Amhara region from January 2018 to June 2023
Source: PLoS One. 2025 Feb 11;20(2):e0313305. doi: 10.1371/journal.pone.0313305 (PMC11813087; doi:10.1371/journal.pone.0313305)
Supplement: S1 Data — (XLSX) [file pone.0313305.s001.xlsx]

## Sheet: Sheet1
Year	Month	Zone	Districts	Disease (serotype)	Diagnosis	Species	No. of case	No. of death	Population at risk	Type of type of production
2018	January	Centeral Gondar	Takusa	FMD	Confirmed	Bovine	31	2	4903	mixed farmaing
2018	January	Centeral Gondar	Gondar Zuria	FMD	Confirmed	Bovine	370	3	370	mixed farmaing
2018	January	West Gojjam	Womberma	FMD	Confirmed	Bovine	24	0	2759	mixed farmaing
2018	February	West Gojjam	Womberma	FMD	Confirmed	Bovine	32	0	2596
2018	February	Centeral Gondar	Takusa	FMD	Confirmed	Bovine	49	0	8947	mixed farmaing
2018	February	Centeral Gondar	Gondar Zuria	FMD	Confirmed	Bovine	56	0	15000	mixed farmaing
2018	March	Bahir Dar city	Bahir Dar city	FMD	Confirmed	Bovine	3	0	200	mixed farmaing
2018	September	East Gojjam	Motta Town	FMD	Confirmed	Bovine	10	0	500	mixed farmaing
2018	October	South Gondar	Farta	FMD	Confirmed	Bovine	16	0	13441	mixed farmaing
2019	January	West Gojjam	Bure town	FMD	Confirmed	Bovine	15	0	800	mixed farmaing
2019	March	South Gondar	Farta	FMD	Confirmed	Bovine	10	0	9246
2019	March	South Gondar	Guna Begemider	FMD	Confirmed	Bovine	30	0	3500	mixed farmaing
2019	April	South Gondar	Estie	FMD	Confirmed	Bovine	18	0	200	mixed farmaing
2019	July	West Gojjam	Yilmana Densa	FMD	Confirmed	Bovine	60	1	260	Feed lot
2019	July	Awi	Jawi	FMD	Confirmed	Bovine	9	0	11200	mixed farmaing
2019	July	Awi	Zigem	FMD	Confirmed	Bovine	6	0	1050	mixed farmaing
2019	August	Awi	Banja	FMD	Confirmed	Bovine	30	0	6000	mixed farmaing
2019	August	Awi	Fagta Lekoma	FMD	Confirmed	Bovine	10	0	600	mixed farmaing
2019	August	Awi	Jawi	FMD	Confirmed	Bovine	50	2	2980	mixed farmaing
2019	August	Awi	Guagusa Shikudad	fmd	Confirmed	Bovine	35	2	5000	mixed farmaing
2019	August	South Gondar	Dera	FMD	Confirmed	Bovine	311	0	2566	mixed farmaing
2019	August	South Gondar	Dera	FMD	Confirmed	Bovine	8	0	560	mixed farmaing
2019	August	South Gondar	Dera	FMD	Confirmed	Bovine	40	0	11536	mixed farmaing
2019	August	South Gondar	Dera	FMD	Confirmed	Bovine	16	0	7365	mixed farmaing
2019	September	Awi	Jawi	FMD	Confirmed	Bovine	325	12	46225	mixed farmaing
2019	October	South Gondar	Dera	FMD	Confirmed	Bovine	108	0	16389	mixed farmaing
2019	October	West Gojjam	South Achefer	FMD	Confirmed	Bovine	48	2	2000	mixed farmaing
2019	November	West Gojjam	South Achefer	FMD	Confirmed	Bovine	60	2	2000	mixed farmaing
2019	November	West Gojjam	North Mecha	FMD	Confirmed	Bovine	4	1	3400	mixed farmaing
2019	November	South Gondar	Dera	FMD	Confirmed	Bovine	150	0	2700	mixed farmaing
2020	January	South Gondar	Dera	FMD	Confirmed	Bovine	38	0	12261	mixed farmaing
2020	January	South Gondar	Dera	FMD	Confirmed	Bovine	22	0	2700	mixed farmaing
2020	January	West Gojjam	North Mecha	FMD	Confirmed	Bovine	10	0	30000	mixed farmaing
2020	January	West Gojjam	South Achefer	FMD	Confirmed	Bovine	100	2	2000	mixed farmaing
2020	January	North Gondar	Adiarkay	FMD	Confirmed	Bovine	60	0	3800	mixed farmaing
2020	February	East Gojjam	Aneded	FMD	Confirmed	Bovine	12	0	3000	mixed farmaing
2020	February	South Gondar	Andabet	FMD	Confirmed	Bovine	100	0	1900	mixed farmaing
2020	February	South Gondar	Dera	FMD	Confirmed	Bovine	38	0	12261	mixed farmaing
2020	February	South Gondar	Dera	FMD	Confirmed	Bovine	3	0	1000	mixed farmaing
2020	February	West Gojjam	South Achefer	FMD	Confirmed	Bovine	105	3	2000	mixed farmaing
2020	February	West Gojjam	North Mecha	FMD	Confirmed	Bovine	78	0	16000	mixed farmaing
2020	March	West Gondar	West Armachiho	FMD	Confirmed	Bovine	62	0	10215	mixed farmaing
2020	March	West Gojjam	South Achefer	FMD	Confirmed	Bovine	105	3	2000	mixed farmaing
2020	March	South Gondar	Simada	FMD	Confirmed	Bovine	6	0	2400	mixed farmaing
2020	March	East Gojjam	Dejen	FMD	Confirmed	Bovine	12	0	1231	mixed farmaing
2020	May	West Gojjam	North Mecha	FMD	Confirmed	Bovine	30	0	500	mixed farmaing
2020	May	West Gojjam	Finot selam	FMD	Confirmed	Bovine	3	0	549	mixed farmaing
2020	May	West Gojjam	Finot selam	FMD	Confirmed	Bovine	2	0	6910	mixed farmaing
2020	July	West Gojjam	South Achefer	FMD	Confirmed	Bovine	105	3	2000	mixed farmaing
2020	August	Centeral Gondar	Tegedie	FMD	Confirmed	Bovine	46	0	1700	mixed farmaing
2020	September	Centeral Gondar	Tegedie	FMD	Confirmed	Bovine	435	0	1000	mixed farmaing
2020	October	North Gondar	Adiarkay	FMD	Confirmed	Bovine	18	0	1500	mixed farmaing
2020	October	Centeral Gondar	Tegedie	FMD	Confirmed	Bovine	891	12	1000	mixed farmaing
2020	November	Bahir Dar city	Bahir Dar city	FMD	Confirmed	Bovine	7	1	3000	mixed farmaing
2020	December	West Gojjam	Yilmana Densa	FMD	Confirmed	Bovine	6	0	100	mixed farmaing
2020	December	East Gojjam	Motta Town	FMD	Confirmed	Bovine	6	1	69	mixed farmaing
2020	December	Centeral Gondar	Central Armachiho	FMD	Confirmed	Bovine	4	0	2750	Pastoral
2020	December	Centeral Gondar	Central Armachiho	FMD	Confirmed	Bovine	2	0	1050	Pastoral
2020	December	Centeral Gondar	Alefa	FMD	Confirmed	Bovine	8	0	11200	mixed farmaing
2021	January	Centeral Gondar	Alefa	FMD	Confirmed	Bovine	73	0	11000	mixed farmaing
2021	January	Centeral Gondar	Alefa	FMD	Confirmed	Bovine	17	0	9000	mixed farmaing
2021	February	West Gondar	Metema	FMD	Confirmed	Bovine	4	0	1738	mixed farmaing
2021	February	East Gojjam	Debre Markos	FMD	Confirmed	Bovine	10	0	3000	mixed farmaing
2021	March	East Gojjam	Dejen	FMD	Confirmed	Bovine	16	0	1238	mixed farmaing
2021	March	East Gojjam	Enemay	FMD	Confirmed	Bovine	31	0	750	mixed farmaing
2021	March	East Gojjam	Enemay	FMD	Confirmed	Bovine	10	0	1900	mixed farmaing
2021	March	East Gojjam	Enemay	FMD	Confirmed	Bovine	5	1	3110	mixed farmaing
2021	March	West Gondar	Metema	FMD	Confirmed	Bovine	6	0	1500	mixed farmaing
2021	March	West Gondar	Metema	FMD	Confirmed	Bovine	8	0	1500	mixed farmaing
2021	October	East Gojjam	Debaytelatgen	FMD	Confirmed	Bovine	51	1	600	mixed farmaing
2021	October	East Gojjam	Sinan	FMD	Confirmed	Bovine	30	3	250	mixed farmaing
2021	November	West Gondar	Metema	FMD	Confirmed	Bovine	2	0	185	mixed farmaing
2021	November	East Gojjam	Motta Town	FMD	Confirmed	Bovine	2	0	1300	mixed farmaing
2021	November	East Gojjam	Bibugne	FMD	Confirmed	Bovine	21	2	131	mixed farmaing
2021	November	East Gojjam	Gondar Zuria	FMD	Confirmed	Bovine	48	0	6700	mixed farmaing
2021	December	Gonder Town	Gondar Town	FMD	Confirmed	Bovine	4	1	2000	Intensive
2021	December	Centeral Gondar	Gondar Zuria	FMD	Confirmed	Bovine	198	3	27000	mixed farmaing
2021	December	Centeral Gondar	Tach armachiho	FMD	Confirmed	Bovine	60	4	5996	mixed farmaing
2021	December	East Gojjam	Machakel	FMD	Confirmed	Bovine	10	0	300	mixed farmaing
2021	December	East Gojjam	Hulet Eju Enesie	FMD	Confirmed	Bovine	25	0	5500	mixed farmaing
2021	December	East Gojjam	Bibugne	FMD	Confirmed	Bovine	81	8	392	mixed farmaing
2021	December	East Gojjam	Enebsie	FMD	Confirmed	Bovine	20	1	1867	mixed farmaing
2021	December	East Gojjam	Enebsie	FMD	Confirmed	Bovine	22	0	2269	mixed farmaing
2021	December	East Gojjam	Goncha Siso	FMD	Confirmed	Bovine	60	1	4077	mixed farmaing
2021	December	East Gojjam	Goncha Siso	FMD	Confirmed	Bovine	24	0	6444	mixed farmaing
2021	December	East Gojjam	Goncha Siso	FMD	Confirmed	Bovine	49	0	3226	mixed farmaing
2021	December	East Gojjam	Goncha Siso	FMD	Confirmed	Bovine	4	0	3179	mixed farmaing
2021	December	East Gojjam	Goncha Siso	FMD	Confirmed	Bovine	33	1	6591	mixed farmaing
2021	December	East Gojjam	Goncha Siso	FMD	Confirmed	Bovine	10	0	2333	mixed farmaing
2021	December	East Gojjam	Goncha Siso	FMD	Confirmed	Bovine	8	0	1810	mixed farmaing
2021	December	East Gojjam	Goncha Siso	FMD	Confirmed	Bovine	3	0	2796	mixed farmaing
2021	December	East Gojjam	Goncha Siso	FMD	Confirmed	Bovine	5	0	2741	mixed farmaing
2021	December	East Gojjam	Goncha Siso	FMD	Confirmed	Bovine	4	0	3433	mixed farmaing
2021	December	East Gojjam	Aneded	FMD	Confirmed	Bovine	135	2	12534	mixed farmaing
2021	December	East Gojjam	Gozamin	FMD	Confirmed	Bovine	2	0	6106	mixed farmaing
2021	December	East Gojjam	Gozamin	FMD	Confirmed	Bovine	11	0	3593	mixed farmaing
2022	January	East Gojjam	Machakel	FMD	Confirmed	Bovine	9	0	500	mixed farmaing
2022	January	East Gojjam	Hulet Eju Enesie	FMD	Confirmed	Bovine	2	0	5444	mixed farmaing
2022	January	East Gojjam	Goncha Siso	FMD	Confirmed	Bovine	40	0	20074	mixed farmaing
2022	January	East Gojjam	Aneded	FMD	Confirmed	Bovine	145	1	24532	mixed farmaing
2022	January	East Gojjam	Enebsie	FMD	Confirmed	Bovine	42	2	3900	mixed farmaing
2022	January	Centeral Gondar	Gondar Zuria	FMD	Confirmed	Bovine	2348	3	22000	mixed farmaing
2022	January	Centeral Gondar	Central Armachiho	FMD	Confirmed	Bovine	81	0	115	mixed farmaing
2022	January	West Gojjam	Yilmana Densa	FMD	Confirmed	Bovine	9	0	265	mixed farmaing
2022	January	West Gojjam	Dembecha	FMD	Confirmed	Bovine	100	0	1000	mixed farmaing
2022	January	North Gondar	Debark	FMD	Confirmed	Bovine	52	0	4537	mixed farmaing
2022	February	Awi	Guagusa shikudad	FMD	Confirmed	Bovine	124	1	1500	mixed farmaing
2022	February	West Gojjam	Womberma	FMD	Confirmed	Bovine	165	3	4800	mixed farmaing
2022	February	West Gojjam	Quarit	FMD	Confirmed	Bovine	360	0	2000	mixed farmaing
2022	February	West Gojjam	Bure town	FMD	Confirmed	Bovine	250	0	250	mixed farmaing
2022	February	West Gojjam	Dembecha	FMD	Confirmed	Bovine	400	1	3000	mixed farmaing
2022	February	East Gojjam	Basoliben	FMD	Confirmed	Bovine	681	0	10600	mixed farmaing
2022	February	East Gojjam	Motta Town	FMD	Confirmed	Bovine	2	0	150	mixed farmaing
2022	February	East Gojjam	Dejen	FMD	Confirmed	Bovine	10	0	2143	mixed farmaing
2022	February	East Gojjam	Enemay	FMD	Confirmed	Bovine	16	0	4552	mixed farmaing
2022	February	East Gojjam	Machakel	FMD	Confirmed	Bovine	4	0	200	mixed farmaing
2022	February	East Gojjam	Hulet Eju Enesie	FMD	Confirmed	Bovine	8	0	5200	mixed farmaing
2022	February	East Gojjam	Gozamin	FMD	Confirmed	Bovine	41	0	10900	mixed farmaing
2022	February	East Gojjam	Aneded	FMD	Confirmed	Bovine	480	5	26500	mixed farmaing
2022	March	West Gojjam	Dembecha	FMD	Confirmed	Bovine	100	0	3000	mixed farmaing
2022	March	Awi	Guagusa shikudad	FMD	Confirmed	Bovine	149	4	2125	Extensive
2022	March	East Gojjam	Gozamin	FMD	Confirmed	Bovine	42	0	3593	mixed farmaing
2022	March	East Gojjam	Hulet Eju Enesie	FMD	Confirmed	Bovine	5	0	5200	mixed farmaing
2022	March	East Gojjam	Motta Town	FMD	Confirmed	Bovine	2	0	100	mixed farmaing
2022	March	East Gojjam	Enemay	FMD	Confirmed	Bovine	70	0	19487	mixed farmaing
2022	March	East Gojjam	Dejen	FMD	Confirmed	Bovine	79	0	6289	mixed farmaing
2022	March	East Gojjam	Shebel Berenta	FMD	Confirmed	Bovine	450	0	3088	mixed farmaing
2022	March	North Gondar	Adiarkay	FMD	Confirmed	Bovine	50	10	10000	mixed farmaing
2022	March	South Gondar	Farta	FMD	Confirmed	Bovine	10	0	2000	mixed farmaing
2022	April	East Gojjam	Hulet Eju Enesie	FMD	Confirmed	Bovine	4	0	2000	mixed farmaing
2022	May	East Gojjam	Motta Town	FMD	Confirmed	Bovine	1	0	50	mixed farmaing
2022	May	East Gojjam	Gozamin	FMD	Confirmed	Bovine	100	0	3410	mixed farmaing
2022	June	Centeral Gondar	West dembia	FMD	Confirmed	Bovine	5	0	6698	mixed farmaing
2022	June	East Gojjam	Goncha Siso	FMD	Confirmed	Bovine	2	0	425	mixed farmaing
2022	August	East Gojjam	Debre Elias	FMD	Confirmed	Bovine	30	5	2780	mixed farmaing
2022	August	Gonder Town	Gondar Town	FMD	Confirmed	Bovine	5	0	650	mixed farmaing
2022	December	Centeral Gondar	Gondar Zuria	FMD	Confirmed	Bovine	380	0	31800	mixed farmaing
2022	December	East Gojjam	Aneded	FMD	Confirmed	Bovine	95	0	5000	mixed farmaing
2023	January	North Gondar	Adiarkay	FMD	Confirmed	Bovine	4	0	450	mixed farmaing
2023	January	Awi	Guagusa shikudad	FMD	Confirmed	Bovine	13	0	1500	mixed farmaing
2023	January	East Gojjam	Goncha Siso	FMD	Confirmed	Bovine	18	0	4217	mixed farmaing
2023	January	South Gondar	Debre Tabor	FMD	Confirmed	Bovine	26	2	235	mixed farmaing
2023	January	South Gondar	Dera	FMD	Confirmed	Bovine	9	0	13256	mixed farmaing
2023	January	South Gondar	Dera	FMD	Confirmed	Bovine	3	0	6881	mixed farmaing
2023	January	South Gondar	Guna Begemider	FMD	Confirmed	Bovine	100	2	700	mixed farmaing
2023	January	South Gondar	Ebinat	FMD	Confirmed	Bovine	23	0	8900	mixed farmaing
2023	January	South Gondar	Lay Gaynet	FMD	Confirmed	Bovine	60	1	15000	mixed farmaing
2023	January	West Gondar	Quara	FMD	Confirmed	Bovine	15	0	10198	mixed farmaing
2023	January	West Gojjam	Bure zuria	FMD	Confirmed	Bovine	50	1	3000	mixed farmaing
2023	February	East Gojjam	Enemay	FMD	Confirmed	Bovine	22	0	4045	mixed farmaing
2023	February	East Gojjam	Goncha Siso	FMD	Confirmed	Bovine	16	0	2963	mixed farmaing
2023	February	West Gojjam	Bure zuria	FMD	Confirmed	Bovine	500	3	10000	mixed farmaing
2023	February	South Gondar	Estie	FMD	Confirmed	Bovine	20	0	12000	mixed farmaing
2023	February	South Gondar	Guna Begemider	FMD	Confirmed	Bovine	200	2	18000	mixed farmaing
2023	March	East Gojjam	Dejen	FMD	Confirmed	Bovine	63	0	2000	mixed farmaing
2023	March	East Gojjam	machakel	FMD	Confirmed	Bovine	37	0	4000	mixed farmaing
2023	March	South Gondar	Lay Gaynet	FMD	Confirmed	Bovine	4200	68	2000	mixed farmaing
2023	March	South Gondar	Andabet	FMD	Confirmed	Bovine	120	0	4500	mixed farmaing
2023	March	South Gondar	Tach Gaint	FMD	Confirmed	Bovine	179	3	21304	mixed farmaing
2023	March	South Gondar	Estie	FMD	Confirmed	Bovine	93	0	20000	mixed farmaing
2023	March	West Gojjam	Quarit	FMD	Confirmed	Bovine	20	0	7128	mixed farmaing
2023	April	South Gondar	Estie	FMD	Confirmed	Bovine	323	0	35000	mixed farmaing
2023	May	South Gondar	Estie	FMD	Confirmed	Bovine	450	0	35000	mixed farmaing
2023	June	South Gondar	Estie	FMD	Confirmed	Bovine	462	0	40000	mixed farmaing
